# Supplementary material for: Exploring the temporal shift in menstrual hygiene practices among young women across India: a micro and macro perspectives
Source: Front Reprod Health. 2025 Jul 30;7:1532178. doi: 10.3389/frph.2025.1532178 (PMC12343603; doi:10.3389/frph.2025.1532178)
Supplement: Supplementary file 3 [file Datasheet1.zip]

Archive with 16 entries (16 files):
- 4(A).tiff
- 4(B).tiff
- 4(C).tiff
- 4(D).tiff
- 4(E).tiff
- 4(F).tiff
- 4(G).tiff
- 4(H).tiff
- 5(A).png
- 5(B).png
- 5(C).png
- 5(D).png
- 6(A).png
- 6(B).png
- 6(C).png
- 6(D).png
